# Supplementary material for: Characterization and Function of 3-Hydroxy-3-Methylglutaryl-CoA Reductase in Populus trichocarpa: Overexpression of PtHMGR Enhances Terpenoids in Transgenic Poplar
Source: Front Plant Sci. 2019 Nov 15;10:1476. doi: 10.3389/fpls.2019.01476 (PMC6872958; doi:10.3389/fpls.2019.01476)
Supplement: Table S1 — Primer sequences used in this study. [file Table_1.xls]

## Sheet: Sheet1
primer	Direction	Nucleotide sequence(5´-3´)	primer	Direction	Nucleotide sequence(5´-3´)
ORF-PtHMGR	Forward	ATGGACAGGCATGCCGGCGAACCGC	q-IDI	Forward	CGGGTTGTTGGTCATGACTC
ORF-PtHMGR	Reverse	TTAGGAAGCTATCTTTGACACATC	q-IDI	Reverse	CTCTGTGCAGCATTCCTCAC
3´GSP-1-HMGR	Forward	TCTCCAGGATCAAACTCAAG	q-GPS	Forward	AAGCTCACTCTGATGGGGAC
3´Outer	Reverse	TACCGTCGTTCCACTAGTGATTT	q-GPS	Reverse	TGATAGCCTCCTTGTGTGGG
3´GSP-2-HMGR	Forward	AAATAAATCTTCAGTAAGAAAGA	q-GPPS	Forward	TGAAACGGAAACTGGCAGTG
3´Inter	Reverse	ACACCAATTTTGCATTCTTACAAC	q-GPPS	Reverse	TACTGCCACCTTATTGCCCA
UPM	Forward	CTAATACGACTCACTATAGGGCAAGCAAGCAGTGGTATCAAACGCAGAGT(long)	q-GGPPS	Forward	CTGACCTTGTACCAGAGCCA
		CTAATACGACTCACTATAGGGC(short)	q-GGPPS	Reverse	GAGCACTCACCCATTTCACC
5´GSP-1	Reverse	GATGCCTTTACAGACGTCGG	q-NCED1	Forward	TAGAAACGGAGCCAACCCAT
NUP	Forward	AAGCAGTGGTATCAACGCAGAGT	q-NCED1	Reverse	GCTATGCCCGAATGACCATG
5´GSP-2	Reverse	CGGCGGACCTCGTGTATTGT	q-NCED3	Forward	GGCTCCTCGTCATTTTCGTC
q-PtHMGR	Forward	ATGGTATCGGTTGCACTCCT	q-NCED3	Reverse	GGCGTGTTTTGTTTTGGGTG
q-PtHMGR	Reverse	ATAACCTCCTCGTCGTCACC	q-NCED5	Forward	TCCACCGGACTCCATTTTCA
q-Actin	Forward	GCCATCTCTCATCGGAATGGAA	q-NCED5	Reverse	TGTCTGTCTTCCAAGCCGAT
q-Actin	Reverse	AGGGCAGTGATTTCCTTGCTCA	q-NCED6	Forward	GAGACTGACGAGGTGACCAA
PET-PtHMGR	Forward	CGGCCGATGGACAGGCATGCCGGCGAA	q-NCED6	Reverse	CACCAATTCTGACCTCCCCT
PET-PtHMGR	Reverse	ACGCTCGACTTAGGAAGCTATCTTTGACACA	q-ZEP1	Forward	ACAGTCTCTTTCCCATGCCA
pGWB9-PtHMGR	Forward	GGGGACAAGTTTGTACAAAAAAGCAGGCTCCATGGACAGGCATGCCGGCGAA	q-ZEP1	Reverse	CCAGAAGCATGTACAGCACC
pGWB9-PtHMGR	Reverse	GGGGACCACTTTGTACAAGAAAGCTGGGTTTAGGAAGCTATCTTTGACACA	q-ZEP2	Forward	TGACCTTGCTTGGGGATTCT
q-DXR	Forward	TTGAAAAGGGTAGCAGAGTC	q-ZEP2	Reverse	TTGCTGCCATTCTTGCCATT
q-DXR	Reverse	TTGTTCTCCCTCTTGCTCAC	q-ZEP3	Forward	GGGATGAGAAGAGGAGGCTC
q-HDS	Forward	TCTGTTGCGTTGCGAGTATC	q-ZEP3	Reverse	TAACACAGCCAGCGTCCATA
q-HDS	Reverse	AAGACTGCCATGGTTTGTCC	q-GA20OX-1	Forward	AGATCCTTTGGCGGTCTCAA
q-HDR	Forward	TAACACCTCCCACCTCCAAG	q-GA20OX-1	Reverse	TCCGAGAGCTGCTTACCAAA
q-HDR	Reverse	TAAGGGCATCTTCGACAACC	q-GA20OX-2	Forward	TAACCACCCCTCATCACCAC
q-MCT	Forward	ACTGCCAGGAAAGGAGAGAC	q-GA20OX-2	Reverse	AGTGGGACTTGGAGTTCAGG
q-MCT	Reverse	ACCAAGTACAGCAGCTCCAT	q-GA20OX-3	Forward	TACCCTCACTCTTGGCACTG
q-CMK	Forward	TTCTCATAAAGCCCCCACAG	q-GA20OX-3	Reverse	CCCTGTTCACCACTGCTCTA
q-CMK	Reverse	AGCAGGGGGCTCTAAATCAT	q-GA20OX-4	Forward	TTCTCCTGTCTCCTCCTCCA
q-DXS	Forward	CTGCACTGTGTTTCCGTTTC	q-GA20OX-4	Reverse	GCAGTCCTAACAAGCTCAGC
q-DXS	Reverse	GACGCTATTGACATGAGCAG	q-IAA1	Forward	CTCCTTCGAACTCCCAACCT
q-AACT	Forward	CCTCCACAAATCCCTGAAGA	q-IAA1	Reverse	AATTCGGCGAAACACTGGTC
q-AACT	Reverse	CCCACACCATAACCCTGTTC	q-IAA2	Forward	GCTGAATTGGACCGGTTGTT
q-HMGS	Forward	GTCTGCAATAGCTGGGAAGC	q-IAA2	Reverse	CACGCCCGATGGATTTTCAT
q-HMGS	Reverse	GTGTTCATCGGTAGGCGTTT	q-IAA6	Forward	GTGAACAGGTTGCTGCTTCA
q-MVD	Forward	ATGGGTGAGGATGGTGACTG	q-IAA6	Reverse	CGTCCTGACTTAATGGCTGC
q-MVD	Reverse	ATTGAGCCACATCCGATCCT	q-IAA18	Forward	TGTAGGTTGCCGGTTGTTTG
q-MVK	Forward	GCAAACCCTATGGGGAAAAT	q-IAA18	Reverse	GCTTTGTGACTCCTTTGCCA
q-MVK	Reverse	TGCATCAAAACATGGAAGGA	q-IAA19	Forward	AAGACATTCCCGCCTCTTGA
CaMV35S	Forward	GACGCACAATCCCACTATCC	q-IAA19	Reverse	TTAGCCCTTCTGATGCCCAA
